# Supplementary material for: The genetic variation and relationship among the natural hybrids of Mangifera casturi Kosterm
Source: Sci Rep. 2021 Oct 5;11:19766. doi: 10.1038/s41598-021-99381-y (PMC8492637; doi:10.1038/s41598-021-99381-y)
Supplement: Supplementary file 1 — Supplementary Information 1. [file 41598_2021_99381_MOESM1_ESM.xlsx]

## Sheet: List of Species
Title : The genetic variation and relationship among the natural hybrids of Mangifera casturi Kosterm.
Authors : Deden Derajat Matra, Muh Agust Nur Fathoni, Muhammad Majiidu, Hanif Wicaksono, Agung Sriyono, Gunawan Gunawan, Hilda Susanti, Rismita Sari, Fitmawati Fitmawati, Iskandar Zulkarnaen Siregar, Winarso Drajad Widodo, Roedhy Poerwanto
Supplementary Table 1 : List of species used in this study
No.	Local Name	Species	Origin	Deposition	Number of Deposition	GPS Coordinates
1	Kasturi	M. casturi	Banjar, South Kalimantan, Indonesia	Deposited in Banua Botanical Garden, received by Agung Sriyono	NA	S 3° 21' 45.883'', E 114° 52' 2.833''
2	Cuban	M. casturi	Banjar, South Kalimantan, Indonesia	Deposited in Banua Botanical Garden, received by Agung Sriyono	NA	S 3° 22' 40.461'', E 114° 53' 45.843''
3	Pelipisan	M. casturi	Banjar, South Kalimantan, Indonesia	Deposited in Banua Botanical Garden, received by Agung Sriyono	NA	S 3° 22' 40.461'', E 114° 53' 45.843''
4	Pinari	M. casturi	Banjar, South Kalimantan, Indonesia	Deposited in Banua Botanical Garden, received by Agung Sriyono	NA	S 3° 20' 41.482'', E 114° 55' 15.061''
5	Hambawang	M. foetida	Banjar, South Kalimantan, Indonesia	Deposited in Banua Botanical Garden, received by Agung Sriyono	NA	S 3° 22' 40.461'', E 114° 53' 45.843''
6	Mango	M. indica	Dramaga, Bogor, Indonesia	Deposited in Bogor Botanic Garden, received by Rismita Sari	NA	S 6° 33' 13.262'', E 106° 43' 21.81''
7	Rawa-rawa	M. similis	Banua Botanical Garden, Banjarbaru, South Kalimantan, Indonesia	Living collection in Banua Botanical Garden	No. 039/D2020020039	S 3° 29' 22.376'', E 114° 48' 59.719''
8	Asam Kumbang	M. quadrifida	Banua Botanical Garden, Banjarbaru, South Kalimantan, Indonesia	Living collection in Banua Botanical Garden	No. 069/D2020020069	S 3° 29' 22.376'', E 114° 48' 59.719''
