# Supplementary material for: The genetic variation and relationship among the natural hybrids of Mangifera casturi Kosterm
Source: Sci Rep. 2021 Oct 5;11:19766. doi: 10.1038/s41598-021-99381-y (PMC8492637; doi:10.1038/s41598-021-99381-y)
Supplement: Supplementary file 2 — Supplementary Information 2. [file 41598_2021_99381_MOESM2_ESM.xlsx]

## Sheet: 1. matK
Title : The genetic variation and relationship among the natural hybrids of Mangifera casturi Kosterm.
Authors : Deden Derajat Matra, Muh Agust Nur Fathoni, Muhammad Majiidu, Hanif Wicaksono, Agung Sriyono, Gunawan Gunawan, Hilda Susanti, Rismita Sari, Fitmawati Fitmawati, Iskandar Zulkarnaen Siregar, Winarso Drajad Widodo, Roedhy Poerwanto
Supplementary Table 2 : List of NCBI accession used for DNA Barcoding Analysis
NCBI Accession	Species Name
AB924713.1	Mangifera cochinchinensis
AB924859.1	Mangifera duperreana
KJ708995.1	Mangifera gracilipes
MH095570.1	Mangifera laurina
MH095574.1	Mangifera odorata
KR531148.1	Mangifera sylvatica
KR531149.1	Mangifera sylvatica
MG787234.1	Mangifera zeylanica
AY594472.1	Mangifera indica
JQ586472.1	Mangifera indica
JQ586473.1	Mangifera indica
MH748955.1	Mangifera indica
MK264374.1	Mangifera indica
AY594459.1	Anacardium occidentale

## Sheet: 2. rbcL
Title : The genetic variation and relationship among the natural hybrids of Mangifera casturi Kosterm.
Authors : Deden Derajat Matra, Muh Agust Nur Fathoni, Muhammad Majiidu, Hanif Wicaksono, Agung Sriyono, Gunawan Gunawan, Hilda Susanti, Rismita Sari, Fitmawati Fitmawati, Iskandar Zulkarnaen Siregar, Winarso Drajad Widodo, Roedhy Poerwanto
Supplementary Table 2 : List of NCBI accession used for DNA Barcoding Analysis
NCBI Accession	Species Name
AB925324.1	Mangifera cochinchinensis
AB925474.1	Mangifera duperreana
KJ594789.1	Mangifera gracilipes
KR529671.1	Mangifera sylvatica
KR529672.1	Mangifera sylvatica
KR529673.1	Mangifera sylvatica
U39269.2	Mangifera indica
GQ436547.1	Mangifera indica
HM446821.1	Mangifera indica
GU935433.1	Mangifera indica
JF739081.1	Mangifera indica
JF739088.1	Mangifera indica
JQ590135.1	Mangifera indica
JQ590136.1	Mangifera indica
JN114819.1	Mangifera indica
KR610374.1	Mangifera indica
KR610375.1	Mangifera indica
KR610376.1	Mangifera indica
KR610377.1	Mangifera indica
KR610378.1	Mangifera indica
KR610379.1	Mangifera indica
KR610380.1	Mangifera indica
KR610381.1	Mangifera indica
KR610382.1	Mangifera indica
KR610383.1	Mangifera indica
KR610384.1	Mangifera indica
KR610385.1	Mangifera indica
KR610386.1	Mangifera indica
KR610387.1	Mangifera indica
KR610388.1	Mangifera indica
KR610389.1	Mangifera indica
KR610390.1	Mangifera indica
KR610391.1	Mangifera indica
KY228853.1	Mangifera indica
LC417302.1	Mangifera indica
LC417310.1	Mangifera indica
LC417312.1	Mangifera indica
LC417316.1	Mangifera indica
LC417318.1	Mangifera indica
MH749110.1	Mangifera indica
MN126106.1	Mangifera indica
KX618219.1	Anacardium occidentale

## Sheet: 3. trnH-PsbA
Title : The genetic variation and relationship among the natural hybrids of Mangifera casturi Kosterm.
Authors : Deden Derajat Matra, Muh Agust Nur Fathoni, Muhammad Majiidu, Hanif Wicaksono, Agung Sriyono, Gunawan Gunawan, Hilda Susanti, Rismita Sari, Fitmawati Fitmawati, Iskandar Zulkarnaen Siregar, Winarso Drajad Widodo, Roedhy Poerwanto
Supplementary Table 2 : List of NCBI accession used for DNA Barcoding Analysis
NCBI Accession	Species Name
MF538522.1	Mangifera andamanica
MF538525.1	Mangifera camptosperma
MF538524.1	Mangifera griffithii
MF538526.1	Mangifera odorata
MF538521.1	Mangifera pajang
MF538523.1	Mangifera zeylanica
GQ435225.1	Mangifera indica
HM446953.1	Mangifera indica
KF664320.1	Mangifera indica
HG963847.1	Mangifera indica
KR071822.1	Mangifera indica
KR071824.1	Mangifera indica
KR071825.1	Mangifera indica
KR071826.1	Mangifera indica
KR071827.1	Mangifera indica
KR071828.1	Mangifera indica
KR071829.1	Mangifera indica
KR071830.1	Mangifera indica
KR071831.1	Mangifera indica
KR071832.1	Mangifera indica
KR071833.1	Mangifera indica
KR071834.1	Mangifera indica
KR071835.1	Mangifera indica
KR071836.1	Mangifera indica
KR071837.1	Mangifera indica
KR071838.1	Mangifera indica
KR071839.1	Mangifera indica
KU961554.1	Mangifera indica
MF538527.1	Mangifera indica
LC416716.1	Mangifera indica
LC416717.1	Mangifera indica
LC416718.1	Mangifera indica
LC416719.1	Mangifera indica
LC416720.1	Mangifera indica
LC416721.1	Mangifera indica
LC416722.1	Mangifera indica
LC416723.1	Mangifera indica
LC416724.1	Mangifera indica
LC416725.1	Mangifera indica
LC416726.1	Mangifera indica
LC416727.1	Mangifera indica
LC416728.1	Mangifera indica
LC416729.1	Mangifera indica
LC416730.1	Mangifera indica
LC416731.1	Mangifera indica
LC416732.1	Mangifera indica
LC416733.1	Mangifera indica
LC416734.1	Mangifera indica
LC416735.1	Mangifera indica
LC416736.1	Mangifera indica
LC416737.1	Mangifera indica
LC416738.1	Mangifera indica
LC416739.1	Mangifera indica
LC416740.1	Mangifera indica
LC416741.1	Mangifera indica
LC416742.1	Mangifera indica
LC416743.1	Mangifera indica
LC416744.1	Mangifera indica
LC416745.1	Mangifera indica
MH749205.1	Mangifera indica
MK766944.1	Mangifera indica
MK766945.1	Mangifera indica
MK766946.1	Mangifera indica
MK766947.1	Mangifera indica
MK766948.1	Mangifera indica
MK766949.1	Mangifera indica
MK766950.1	Mangifera indica
MK766951.1	Mangifera indica
MK766952.1	Mangifera indica
MK766953.1	Mangifera indica
MK766954.1	Mangifera indica
MK766955.1	Mangifera indica
MK766956.1	Mangifera indica
MK766957.1	Mangifera indica
KF664313.1	Anacardium occidentale

## Sheet: 4. ITS
Title : The genetic variation and relationship among the natural hybrids of Mangifera casturi Kosterm.
Authors : Deden Derajat Matra, Muh Agust Nur Fathoni, Muhammad Majiidu, Hanif Wicaksono, Agung Sriyono, Gunawan Gunawan, Hilda Susanti, Rismita Sari, Fitmawati Fitmawati, Iskandar Zulkarnaen Siregar, Winarso Drajad Widodo, Roedhy Poerwanto
Supplementary Table 2 : List of NCBI accession used for DNA Barcoding Analysis
NCBI Accession	Species Name
MF444897.1	Mangifera andamanica
AB071678.1	Mangifera caloneura
AJ890468.1	Mangifera camptosperma
MF444900.1	Mangifera camptosperma
MF678493.1	Mangifera casturi
AB071675.1	Mangifera cochinchinensis
AB071676.1	Mangifera cochinchinensis
AB071677.1	Mangifera cochinchinensis
AB071679.1	Mangifera flava
AB071680.1	Mangifera foetida
KX347956.1	Mangifera foetida
MF678499.1	Mangifera foetida
MF678500.1	Mangifera foetida
MF678501.1	Mangifera foetida
MF678505.1	Mangifera foetida
MF678506.1	Mangifera foetida
AB071681.1	Mangifera gedebe
AB071686.1	Mangifera gracilipes
AB071685.1	Mangifera griffithii
MF444899.1	Mangifera griffithii
KX347955.1	Mangifera kemanga
MF678503.1	Mangifera kemanga
MF990368.1	Mangifera kemanga
MF678504.1	Mangifera lalijiwa
MH037252.1	Mangifera lalijiwa
AB071687.1	Mangifera laurina
KX347963.1	Mangifera laurina
MF678495.1	Mangifera laurina
MF678498.1	Mangifera laurina
MF678508.1	Mangifera laurina
MF990367.1	Mangifera laurina
AB071688.1	Mangifera macrocarpa
MN011951.1	Mangifera minutifolia
AB071682.1	Mangifera oblongifolia
AB071683.1	Mangifera odorata
KX347957.1	Mangifera odorata
MF678496.1	Mangifera odorata
MF678497.1	Mangifera odorata
MF678507.1	Mangifera odorata
MF444901.1	Mangifera odorata
MF444896.1	Mangifera pajang
AB071684.1	Mangifera pentandra
KX347959.1	Mangifera quadrifida
MF678511.1	Mangifera quadrifida
MN011950.1	Mangifera reba
MF678494.1	Mangifera sp.
MN477178.1	Mangifera sp.
MN477179.1	Mangifera sp.
MN477180.1	Mangifera sp.
MN477181.1	Mangifera sp.
MN477182.1	Mangifera sp.
MN477183.1	Mangifera sp.
MN477184.1	Mangifera sp.
MN477185.1	Mangifera sp.
MN477186.1	Mangifera sp.
MN477187.1	Mangifera sp.
MN477188.1	Mangifera sp.
MN477191.1	Mangifera sp.
MN477192.1	Mangifera sp.
MN477193.1	Mangifera sp.
KX347964.1	Mangifera sp.
MH037251.1	Mangifera sp.
MH037253.1	Mangifera sp.
MN011943.1	Mangifera sp.
MN011945.1	Mangifera sp.
MN011946.1	Mangifera sp.
MN011948.1	Mangifera sp.
KX347961.1	Mangifera sumatrana
MF990366.1	Mangifera sumatrana
AB071689.1	Mangifera sylvatica
AJ890470.1	Mangifera sylvatica
KR532342.1	Mangifera sylvatica
KR532343.1	Mangifera sylvatica
KR532344.1	Mangifera sylvatica
KX347958.1	Mangifera torquenda
MF990365.1	Mangifera torquenda
AJ890469.1	Mangifera zeylanica
KX347962.1	Mangifera zeylanica
MG672042.1	Mangifera zeylanica
MF990364.1	Mangifera zeylanica
MF444898.1	Mangifera zeylanica
AB071668.1	Mangifera indica
AB071669.1	Mangifera indica
AB071670.1	Mangifera indica
AB071671.1	Mangifera indica
AB071672.1	Mangifera indica
AB071673.1	Mangifera indica
AB071674.1	Mangifera indica
AJ890466.1	Mangifera indica
AJ890467.1	Mangifera indica
AJ890471.1	Mangifera indica
AJ890472.1	Mangifera indica
JX856471.1	Mangifera indica
JX856472.1	Mangifera indica
JX856904.1	Mangifera indica
JX856905.1	Mangifera indica
KF664199.1	Mangifera indica
KJ833758.1	Mangifera indica
KJ833759.1	Mangifera indica
KJ833760.1	Mangifera indica
KJ833761.1	Mangifera indica
KJ833762.1	Mangifera indica
KJ833763.1	Mangifera indica
KJ833764.1	Mangifera indica
KJ833765.1	Mangifera indica
KJ833766.1	Mangifera indica
KJ833767.1	Mangifera indica
KX347960.1	Mangifera indica
KY433282.1	Mangifera indica
KY433358.1	Mangifera indica
KY433359.1	Mangifera indica
KY433361.1	Mangifera indica
KY433362.1	Mangifera indica
KY433364.1	Mangifera indica
KY433365.1	Mangifera indica
KY433375.1	Mangifera indica
KY435978.1	Mangifera indica
KY445941.1	Mangifera indica
KY449411.1	Mangifera indica
KY449412.1	Mangifera indica
KY457412.1	Mangifera indica
KY457566.1	Mangifera indica
KY457567.1	Mangifera indica
KY471734.1	Mangifera indica
KY471735.1	Mangifera indica
KY471736.1	Mangifera indica
KY471737.1	Mangifera indica
MF678502.1	Mangifera indica
MF678509.1	Mangifera indica
MF678510.1	Mangifera indica
MH037249.1	Mangifera indica
MH037250.1	Mangifera indica
MF444902.1	Mangifera indica
MH819725.1	Mangifera indica
MH847788.1	Mangifera indica
MH847789.1	Mangifera indica
MN011936.1	Mangifera indica
MN011937.1	Mangifera indica
MN011938.1	Mangifera indica
MN011939.1	Mangifera indica
MN011940.1	Mangifera indica
MN011941.1	Mangifera indica
MN011942.1	Mangifera indica
MN011944.1	Mangifera indica
MN011947.1	Mangifera indica
MN011949.1	Mangifera indica
MN477189.1	Mangifera indica
MN477190.1	Mangifera indica
KF664192.1	Anacardium occidentale
